# Supplementary material for: Lactiplantibacillus plantarum YS-718 Probiotics Screened from Traditional Chinese Fermented Vegetables for Aflatoxin B1 Removal
Source: Toxins (Basel). 2026 Jun 23;18(7):275. doi: 10.3390/toxins18070275 (PMC13417330; doi:10.3390/toxins18070275)
Supplement: Supplementary file 1 [file toxins-18-00275-s001.zip]

Archive with 1 entries (1 files):
- toxins-4337821-supplementary.pdf
